# Supplementary material for: Emotion recognition deficits in eating disorders are explained by co-occurring alexithymia
Source: R Soc Open Sci. 2015 Jan 21;2(1):140382. doi: 10.1098/rsos.140382 (PMC4448790; doi:10.1098/rsos.140382)
Supplement: Data file - ‘Data Brewer Cook Cardi Treasure Bird’ [file rsos140382supp1.zip]

Archive with 1 entries (1 files):
- Data Brewer Cook Cardi Treasure Bird_v1_0_20141205_8.sav
